# Supplementary material for: Endothelial Semaphorin 3fb regulates Vegf pathway-mediated angiogenic sprouting
Source: PLoS Genet. 2021 Aug 23;17(8):e1009769. doi: 10.1371/journal.pgen.1009769 (PMC8412281; doi:10.1371/journal.pgen.1009769)
Supplement: S1 Data — (XLSX) [file pgen.1009769.s010.xlsx]

## Sheet: Fig 1
Fig 1F					Fig 1G					Fig 1H
	ISA Length (um)					% Connected at DLAV					ISA Diameter at HM (um)
	wild type	sema3fbca305/+	sema3fbca305			wild type	sema3fbca305/+	sema3fbca305			wild type	sema3fbca305/+	sema3fbca305
	108	96	87			80	40	40			9	12	13
	108	98	97			60	60	40			6	10	6
	106	105	95			100	60	40			5	12	14
	114	103	101			80	20	20			9	7	11
	102	85	101			90	60	70			8	8	8
	109	101	87			70	80	60			8	8	5
	110	107	94			80	60	40			5	9	5
	111	106	57			90	40	40			6	5	5
	111	106	87			90	40	30			6	8	4
	105	108	105			90	30				6	9	8
	108	107	62			80	50				8	9	11
	111	106	92				40				6	13	12
	110	81	50				44				8	7	9
	110	112	105				60				7	6	9
	119	108	102				60				9	10	10
	98	100	83				60				9	10	9
	114	68	73				50				4	5	13
	112	75	88				70				5	7	9
	114	81	74				40				4	11	11
	113	97	61				50				3	5	6
	106	52	80				50				6	6	15
	118	79	97				48				8	9	6
	115	82	85		n	11	22	9			7	7	8
	116	102	77		Mean	82.73	50.55	42.22			6	7	9
	116	87	97		Std. Deviation	11.04	13.51	14.81			6	9	14
	113	82	91								9	5	8
	118	47	98								7	6	9
	119	112	81								11	8	12
	104	89	103								6	5	11
	102	110	71								4	12	4
	103	105	115								9	9	13
	111	101	114								4	9	12
	99	105	113								6	7	12
	110	103	76								4	6	6
	110	116	113								7	11	6
	102	95	98								9	9	10
	117	104	69								6	8	8
	111	104	94								5	8	9
	115	113	73								5	11	6
	108	57	104								5	11	13
	62	100	117								9	5	10
	96	102	108								12	6	8
	98	98	67								9	3	9
	104	79	104								15	5	6
	116	102	103								6	6	13
	111	53	59								7	9
	106	72	102								4	6
	117	88	95								10	7
	113	103	106								10	10
	111	75	113								5	4
	90	81	88									11
	97	75	86									7
	82	96	111									11
	92	64	119									4
	100	93	112									4
	112	106	55									8
	111	103	44									7
	106	82	105									4
	109	110	98									9
	108	105	84									8
	91	112	103									9
	96	98	48									12
	94	83	90									8
	102	103	102									13
	95	106	102									7
	94	101	91									13
	97	95	97									8
	95	105	81									7
	102	75	103									11
	110	102	71									9
	109	84	115									8
	109	108	114									9
	118	75	113									7
	106	113	76									12
	115	104	113									12
	103	93										9
	110	94										10
	106	80										10
	118	95										6
	99	69										8
	112	97										17
	76	87										12
	119	98										11
	110	106										12
	84	69										4
	116	87										8
		87										7
		89										11
		83										5
		33										9
		89										7
		92										13
		89										11
		62										11
		90										13
		106										12
		116										4
		108										12
		106										6
		104										13
		114										9
		79										6
		81										10
		71										10
		103										12
		114								n	50	105	45
		63								Mean	6.96	8.581	9.222
		52								Std. Deviation	2.364	2.713	2.961
		118
		109
		102
		96
		50
		55
		117
		112
		116
		52
		113
		112
		101
		118
		111
		102
		88
		64
		98
		51
		106
		113
		117
		98
		112
		47
		74
		71
		105
		108
		84
		73
		91
		111
		114
		113
		72
		110
		107
		65
		54
		83
		57
		82
		56
		95
		50
		76
		99
		108
		72
		115
		72
		116
		116
n	86	163	75
Mean	106.2	91.9	91.27
Std. Deviation	10.08	19.26	18.35

## Sheet: Fig 2
Fig 2B																				Fig 2C - 2E										Fig 2F - 2H											Fig 2J						Fig 2K
	ISA Length (uM)																			(and S4 Fig B)	ISA Migration Speed (uM/min)									(and S4 Fig C and D)	Lead Angioblasts Distance from DA (um)											Number of EGFP positive nuclie/ISA						EC nuclie spacing (um)
Time (hpf)	25hpf		25.5hpf		26hpf		26.5hpf		27hpf		27.5hpf		28hpf		28.5hpf		29hpf				25.0-26.0		26.0-27.0		27.0-28.0		28.0-29.0				26		27		28		29					wild type	sema3fbca305/+	sema3fbca305				wild type	sema3fbca305/+
	wild type	sema3fbca305	wild type	sema3fbca305	wild type	sema3fbca305	wild type	sema3fbca305	wild type	sema3fbca305	wild type	sema3fbca305	wild type	sema3fbca305	wild type	sema3fbca305	wild type	sema3fbca305			wild type	sema3fbca305	wild type	sema3fbca305	wild type	sema3fbca305	wild type	sema3fbca305			wild type	sema3fbca305	wild type	sema3fbca305	wild type	sema3fbca305	wild type	sema3fbca305				3	4	4				39	36
	63.73	63.247	71.615	64.862	94.163	66.676	108.151	69.942	109.515	70.853	109.582	78.607	109.73	79.329	109.994	82.349	110.563	89.117			0.507217	0.05715	0.255867	0.0696167	0.00358333	0.141267	0.0138833	0.163133			44.25	24.04	57.48	39.03	68.26	49.32	81.18	62.65				3	4	2				23	40
	44.614	49.285	46.674	52.913	50.279	56.051	54.81	59.175	56.454	60.119	62.524	60.713	98.762	72.644	103.921	67.807	109.454	97.917			0.151783	0.133783	0.102917	0.0229	0.155767	0.105883	0.03955	0.0998333			30.55	47.83	41.55	41.09	48.55	42.22	34.12	55.82				2	4	3				39	11
	45.082	55.686	53.197	63.447	62.348	64.872	63.516	65.456	64.799	74.579	68.076	83.028	72.05	87.202	89.248	91.211	102.74	98.372			0.358183	0.30675	0.04085	0.0669667	0.0303333	0.109917	0.00458333	0.251517			41.98	43.06	43.4	37.7	59.46	55.4	61.77	56.62				3	3	4				32	14
	23.839	21.468	40.083	24.989	42.464	35.559	43.477	38.759	47.428	41.339	47.768	41.159	48.134	49.468	52.856	51.88	67.061	59.376			0.521967	0.112767	0.0827333	0.0678	0.3718	0.128133	0.1782	0.501833			48.94	50.71	54.34	53.93	67.49	47.7	92.66	54.03				3	2	3				21	19
	49.02	47.521	54.876	47.726	59.141	49.495	59.628	48.314	64.577	50.394	75.424	51.281	91.479	53.408	94.535	53.798	102.924	64.638			0.0944167	0.0458833	0.0906	0.09595	0.10455	0.137183	0.0215167	0.236767			46.91	37.85	53.68	42.78	65.17	44.8	91.59	61.99				3	4	2				39	22
	59.034	71.081	61.1	77.287	68.141	79.108	75.609	80.123	75.779	80.482	77.531	81.438	107.066	88.858	107.348	86.835	109.001	92.825			0.0626667	0.0221	0.241817	0.0696	0.171517	0.289817	0.0543833	0.149333			45.21	50.8	46.02	45.71	61.27	73.15	89.53	81.16				2	3	4				27	25
	60.596	63.112	61.265	65.73	64.356	65.865	66.253	67.419	70.706	71.622	75.537	79.853	79.867	79.542	91.251	84.951	101.382	94.059			0.47405	0.1531	0.0831333	0.161783	0.12085	0.210383	0.5115	0.186167			33.23	44.19	51.83	55.95	74.12	56.84	75.45	58.35				4	3	4				36	46
	59.171	57.507	66.41	63.247	67.423	68.994	67.76	70.714	67.085	72.473	75.257	67.991	66.953	71.31	68.731	80.081	69.111	85.455			0.0886167	0.174733	0.0168833	0.0453833	0.201783	0.0293167	0.358583	0.216367			40.54	42.03	51.8	54.93	61.97	56.82	90.22	106.62				2	3	4				13	17
	57.561	43.965	58.065	46.423	58.517	57.668	58.576	66.103	59.845	65.811	65.667	71.577	74.315	72.206	77.261	72.628	79.547	73.612			0.287767	0.168067	0.00851667	0.0528833	0.0718333	0.103933	0.0227167	0.13755			47.71	42.38	58.46	46.17	68.52	59.99	91.9	92.24				2	4	5				32	45
	54.128	28.284	58.2	35.876	57.314	40.557	58.582	42.106	60.587	42.635	61.714	42.547	101.694	43.858	101.813	46.989	104.067	47.291			0.1319	0.23485	0.0211333	0.0933333	0.20085	0.138483	0.0873333	0.165133			43.07	46.17	45.95	46.15	96.57	67.89	98.07	72.53				4	4	4				26	18
	54.752	51.602	67.128	67.094	76.243	70.007	86.455	72.188	92.348	74.025	94.265	79.21	94.411	80.62	95.25	90.75	95.702	95.711			0.479967	0.228383	0.268417	0.140583	0.0117667	0.101717	0.31545	0.0234333			42.66	43.39	77.24	51.48	102.91	69.95	113.24	82.61				3	4	4				35	6
	46.907	65.819	59.199	66.641	75.35	65.315	80.89	66.75	88.138	70.817	91.894	79.888	106.691	88.206	107.626	96.233	108.054	97.166			0.11635	0.179067	0.213133	0.158683	0.118467	0.196317	0.0359667	0.0582			34.82	52.79	46.22	53.41	76.66	60.59	83.69	79.13				3	4	4				10	7
	57.564	56.875	80.777	63.93	86.362	66.989	98.232	66.959	102.381	70.132	103.152	75.908	96.23	76.368	105.851	79.132	108.357	84.621			0.310417	0.0132167	0.266983	0.0346667	0.09625	0.0502333	0.202117	0.187167			52.35	41.22	90.06	48	62.09	50.07	89.02	55.01				3	4	3				38	12
	49.15	41.145	58.355	45.192	63.825	51.889	86.385	56.724	90.455	61.41	92.859	67.317	87.401	73.189	90.063	76.681	95.58	75.502			0.0159333	0.20455	0.443833	0.0331667	0.0298167	0.02185	0.0419833	0.0572167			59.09	39.89	51.04	46.62	92.24	54.49	88.26	57.65				3	2	4				22	25
	50.5	34.15	53.511	35.201	64.516	36.252	82.419	45.255	82.721	46.923	84.077	50.033	108.186	52.45	108.365	55.842	108.461	58.011			0.244583	0.0350333	0.303417	0.17785	0.448367	0.0921167	0.19075	0.0926833			50.62	40.8	39.96	44.81	80.7	42.8	105.99	49				2	4	5				29	23
	67.777	55.866	68.409	62.759	99.095	61.412	102.543	74.201	106.366	76.252	107.016	79.125	97.56	80.092	98.585	85.26	100.823	96.195			0.161417	0.0924333	0.121183	0.247333	0.2288	0.064	0.0872	0.268383			62.2		81.17		96.59		106.12					3	3	3				29	16
	56.493	65.014	58.443	77.424	61.81	82.957	75.808	85.606	87.269	97.119	90.244	99.026	78.168	104.336	78.815	101.386	83.408	105.119			0.168683	0.0332333	0.424317	0.107517	0.078	0.0754167	0.136317	0.26045			48.52		70.09		57.24		87.4					2	3	4				9	22
	55.616	52.276	60.675	53.28	62.597	55.848	65.072	62.189	66.117	60.265	72.505	60.229	64.977	60.488	67.496	63.348	67.076	66.53			0.0678667	0.1254	0.0586667	0.212917	0.0477167	0.14345	0.0262833	0.215617			31.83		47.27		57.18		73.3					4	3	4				18	9
	48.487	58.648	55.886	58.843	58.172	59.346	61.012	65.917	63.188	70.18	64.178	75.233	69.818	79.449	70.927	82.482	71.395	83.97			0.2336	0.0742667	0.0836	0.156367	0.280983	0.15825	0.280117	0.400033			38.04		40.14		62.78		65.1					3	2	4				26	17
	58.436	54.706	59.464	55.653	60.3	56.127	62.35	58.944	66.955	62.78	69.809	67.865	75.01	68.276	92.702	70.415	105.817	80.28			0.0310667	0.29905	0.110917	0.236033	0.198917	0.120283	0.129433	0.01305			46.92		54.67		40.14		92.24					3	4	4				25	16
	49.669	55.131	62.228	51.896	64.302	57.125	58.032	59.612	68.151	63.576	75.257	63.886	85.01	68.101	92.702	67.612	101.817	83.728			0.243883	0.0832	0.06415	0.0139333	0.1843	0.05975	0.1442	0.270033		Number of values	20	15	20	15	20	15	20	15				3	4	4				4	13
	58.567	53.998	62.987	57.9	62.267	58.99	66.972	62.772	75.262	59.826	86.403	60.241	83.404	63.411	82.675	65.083	111.288	79.613			0.152217	0.214567	0.14965	0.0890333	0.1357	0.02605	0.464733	0.334583		Mean	44.47	43.14	55.12	47.18	71.57	55.47	85.19	68.36				3	4	4				30	7
	57.18	62.096	61.873	59.521	62.658	66.194	66.225	69.044	67.533	79.042	78.588	80.725	83.837	91.933	105.257	94.628	107.695	95.011			0.3585	0.1687	0.0642	0.192533	0.1272	0.0659333	0.2407	0.489133		Std. Deviation	8.362	6.844	14.06	5.753	15.47	9.655	18.03	16.64				4	4	3				35	20
	69.219	56.224	71.496	58.197	71.581	59.451	73.501	71.254	74.821	74.382	79.728	88.962	86.778	91.13	97.711	93.517	101.802	95.774			0.0616667	0.0116333	0.216583	0.0736167	0.538117	0.00371667	0.194133	0.1007														2	4	4				19	16
	54.416	52.905	59.767	55.702	60.918	55.729	64.501	57.931	67.353	59.065	91.73	62.033	96.749	65.462	99.328	69.565	102.614	69.884			0.359117	0.0537833	0.126033	0.214133	0.271733	0.21485	0.397633	0.0513														5	4	2				17	19
	53.978	62.531	74.334	63.589	74.791	70.055	74.952	77.954	83.77	82.83	89.008	90.051	95.705	91.437	101.659	106.272	103.471	104.374			0.0914333	0.0318667	0.06595	0.19325	0.2717	0.10115	0.136867	0.305617														3	4	3				22	15
	47.129	61.402	72.912	67.401	75.525	74.276	77.242	75.904	83.087	79.618	89.575	71.213	90.719	81.181	92.152	100.832	105.161	101.256			0.0393667	0.251817	0.08125	0.0045	0.154133	0.153167	0.130983	0.191317														4	3	3				24	15
	57.718	67.927	57.64	72.749	58.227	71.327	69.471	78.376	77.934	82.922	93.297	83.661	94.236	88.991	91.454	101.691	102.448	107.328			0.325233	0.0116333	0.32845	0.180567	0.199283	0.154483	0.2504	0.07535														2	3	4				19	27
	57.913	74.772	66.113	75.088	77.232	76.684	77.507	78.31	78.005	85.747	89.528	92.132	99.558	93.558	101.743	104.931	102.618	105.268			0.1632	0.0537833	0.213283	0.24885	0.359217	0.279133	0.051	0.0774														3	5	4				17	13
	55.572	59.568	58.062	78.223	60.008	80.104	72.168	83.546	78.429	89.207	82.509	99.242	83.785	104.191	83.976	106.931	103.785	109.307			0.0393667	0.0318667	0.054	0.15105	0.335567	0.130183	0.0260167	0.195167														3	3	3				23	13
	37.608	45.452	71.319	49.831	74.853	49.908	75.071	55.937	78.705	59.29	81.555	65.445	89.763	68.785	98.06	92.447	98.415	92.787			0.325233	0.251817	0.0128833	0.0945333	0.489933	0.257017	0.09775	0.2019														4	3	3				11	13
	65.049	48.286	58.854	54.986	61.058	58.408	63.936	62.343	65.015	69.96	80.087	71.069	97.302	73.916	88.105	79.92	108.95	103.264			0.1632	0.0236833	0.117083	0.110883	0.0892667	0.0916	0.333333	0.200067														3	3	3				20	14
	60.545	52.662	47.799	54.179	64.998	84.261	76.239	83.471	77.795	84.531	79.301	93.382	87.043	93.721	88.405	94.313	94.902	105.2			0.108367	0.0470667	0.10725	0.0556	0.156433	0.106617	0.2004	0.0737														4	3	4				18	24
	65.658	51.006	67.282	61.336	74.841	66.115	79.878	68.147	81.866	71.787	86.913	85.153	102	87.208		94.653		99.322			0.0349167	0.342267	0.307017	0.151717		0.249733		0.0852667														4	3	4				36	29
	53.343	59.607	69.688	68.352	73.612	80.245	78.23	86.755	81.911	87.097	83.959	92.795	91.297	93.033		93.203		103.714			0.217783	0.343967	0.138317	0.1142		0.0989333		0.178017														2	3	3				8	8
Number of values	35	35	35	35	35	35	35	35	33	35	33	35	33	35	33	35	33	35		Number of values	35	35	35	35	33	35	33	35														3	2	4				30	11
Mean	54.95	54.51	61.49	58.97	67.84	63.15	71.9	66.67	75.39	69.37	80.96	73.84	87.62	78.37	91.71	83.11	97.35	89.1		Mean	0.2051	0.1306	0.1506	0.1177	0.1906	0.126	0.1636	0.1869														2	2	3				13	10
Std. Deviation	9.235	11.16	8.343	12.06	11.29	12.15	13.7	12.16	14.14	13.29	13.55	14.96	13.99	14.89	13.19	16.13	13.22	16.38		Std. Deviation	0.1483	0.1031	0.1158	0.07076	0.1368	0.07236	0.1373	0.1194														3	2	4				24	10
																																										2	2	3				20	3
																					ISA Migration Distance (Change in Length/um)																					2	3	2				17	12
																					25.0-26.0		26.0-27.0		27.0-28.0		28.0-29.0															3	4	3				21	37
																					wild type	sema3fbca305	wild type	sema3fbca305	wild type	sema3fbca305	wild type	sema3fbca305														3	3	3				21	15
																					30.433	3.429	15.352	4.177	0.215	8.476	0.833	9.788														3	4	4				26	54
																					9.107	8.027	6.175	1.374	9.346	6.353	2.373	5.99														3	4	2				16	14
																					21.491	18.405	2.451	4.018	1.82	6.595	0.275	15.091														3	3	2				27	13
																					31.318	6.766	4.964	4.068	22.308	7.688	10.692	30.11														1	4	3				15	10
																					5.665	2.753	5.436	5.757	6.273	8.231	1.291	14.206														2	3	3				36	16
																					3.76	1.326	14.509	4.176	10.291	17.389	3.263	8.96														2	3	3				20	13
																					28.443	9.186	4.988	9.707	7.251	12.623	30.69	11.17														3	3	3				27	11
																					5.317	10.484	1.013	2.723	12.107	1.759	21.515	12.982														2	4	2				22	50
																					17.266	10.084	0.511	3.173	4.31	6.236	1.363	8.253														3	1	4				41	13
																					7.914	14.091	1.268	5.6	12.051	8.309	5.24	9.908														4	3	2				14	5
																					28.798	13.703	16.105	8.435	0.706	6.103	18.927	1.406														3	3	3				15	56
																					6.981	10.744	12.788	9.521	7.108	11.779	2.158	3.492														3	3	2				16	19
																					18.625	0.793	16.019	2.08	5.775	3.014	12.127	11.23														4	4	5				49	24
																					0.956	12.273	26.63	1.99	1.789	1.311	2.519	3.433														4	3	5				16	25
																					14.675	2.102	18.205	10.671	26.902	5.527	11.445	5.561														2	3	3				42	5
																					9.685	5.546	7.271	14.84	13.728	3.84	5.232	16.103														3	3	2				41	9
																					10.121	1.994	25.459	6.451	4.68	4.525	8.179	15.627														4	4	3				13	61
																					4.072	7.524	3.52	12.775	2.863	8.607	1.577	12.937														2	3	3				32	8
																					14.016	4.456	5.016	9.382	16.859	9.495	16.807	24.002														3	3	4				56	18
																					1.864	17.943	6.655	14.162	11.935	7.217	7.766	0.783														2	5	3				41	11
																					14.633	4.992	3.849	0.836	11.058	3.585	8.652	16.202														4	5	3				37	40
																					9.133	12.874	8.979	5.342	8.142	1.563	27.884	20.075														4	3	5				13	40
																					21.51	10.122	3.852	11.552	7.632	3.956	14.442	29.348														4	4	5				47	18
																					3.7	0.698	12.995	4.417	32.287	0.223	11.648	6.042														3	3	3				21	27
																					21.547	3.227	7.562	12.848	16.304	12.891	23.858	3.078														3	2	4				69	26
																					5.486	1.912	3.957	11.595	16.302	6.069	8.212	18.337														2	3	4				31	25
																					2.362	15.109	4.875	0.27	9.248	9.19	7.859	11.479														3	4	4				39	15
																					19.514	0.698	19.707	10.834	11.957	9.269	15.024	4.521														3	3	4				6	34
																					9.792	3.227	12.797	14.931	21.553	16.748	3.06	4.644														3	3	3				33	43
																					2.362	1.912	3.24	9.063	20.134	7.811	1.561	11.71														2	3	3				33	3
																					19.514	15.109	0.773	5.672	29.396	15.421	5.865	12.114														3	3	3				50	24
																					9.792	1.421	7.025	6.653	5.356	5.496	20	12.004														3	4	3				9	16
																					6.502	2.824	6.435	3.336	9.386	6.397	12.024	4.422														3	4	3				47	8
																					2.095	20.536	18.421	9.103		14.984		5.116														2	4	4				29	21
																					13.067	20.638	8.299	6.852		5.936		10.681														2	4	3				60	16
																				Number of values	35	35	35	35	33	35	33	35														4	4	3				41	24
																				Mean	12.33	7.912	9.061	7.097	11.43	7.561	9.829	11.17														3	4	4				50	23
																				Std. Deviation	8.878	6.188	6.946	4.208	8.186	4.332	8.249	7.165														4	4	3				30	29
																																										4	4	3				32	15
																																										3	2	2				36	14
																																										3	3	2				55	50
																																										3	3	3				22	37
																																										4	3	3				53	2
																																										4	3	3				25	17
																																										3	3	2				43	7
																																										4	4	3				28	11
																																										3	2	3				35	15
																																										4	3	4				19	33
																																										4	4	3				42	24
																																										4	4	3				12	30
																																										3	3	5				9	6
																																										3	3	3				42	18
																																										3	3	3				39	45
																																										4	1	2				26	21
																																										3	3	3				24	36
																																										2	2	1				23	32
																																										2	3	1				33	6
																																										3	4	5				15	34
																																										4	3	2				16	44
																																										3	3	3				39	35
																																										4	3	3				44	45
																																										4	3	3				2	34
																																										4	5	2				28	52
																																										4	4	3				24	19
																																										2	3	4				36	58
																																										3	3	3				6	16
																																										3	3	3				31	40
																																										4	3					35	14
																																										4	3					44	52
																																										3	3					14	14
																																										5	3					64	26
																																										4	4					28	29
																																										4	3					50	37
																																										4	2					20	22
																																										4	2					14	38
																																										3	2					15	9
																																										3	2					27	55
																																										2	3					31	34
																																										2	3					48	37
																																										3	2					40	35
																																										3	3					43	35
																																										3	2					36	17
																																										2	2					21	59
																																										3	3					30	55
																																										3	4					12	18
																																										3	3					29	54
																																										4	4					35	13
																																										3	2					36	17
																																										3	3					47	29
																																										2	3					35	17
																																										4	3					53	21
																																										2	3					11	14
																																										3	3					51	42
																																										2	2					32	17
																																										4	3					58	43
																																											3					12	29
																																											3					10	25
																																											2						19
																																											3						16
																																											4						25
																																											1						36
																																											4						4
																																											3						16
																																											4						23
																																											2						25
																																											3						27
																																											3						20
																																											3						15
																																											4						5
																																											4						12
																																											4						10
																																											3						4
																																											3						17
																																											3						22
																																											4						17
																																											2						5
																																											0						23
																																											4						33
																																											2						19
																																											2						22
																																											3						22
																																											3						38
																																											3						3
																																											3						3
																																											4						26
																																											3						29
																																											3						18
																																											4						25
																																											2						8
																																											2						21
																																											3						32
																																											3						18
																																											3						5
																																											3						32
																																											5						24
																																											3						31
																																											3						20
																																											4						7
																																											4						18
																																											4						14
																																											4						12
																																											3						12
																																											4						25
																																											4						16
																																											3						35
																																											4						5
																																											4						44
																																								Number of values	138	190	110				Number of values	140	190
																																								Mean	3.072	3.179	3.264				Mean	28.91	22.73
																																								Std. Deviation	0.7702	0.8032	0.8639				Std. Deviation	13.61	13.44
[truncated: 5 more columns]

## Sheet: Fig 3
Fig 3C
(and S5 Fig C)	Number of Filipodia at 28 hpf			(and S5 Fig D)	Number of Filipodia at 29 hpf			(and S5 Fig E)	Number of Filipodia at 30 hpf
	wild type	sema3fbca305			wild type	sema3fbca305			wild type	sema3fbca305
	9	8			6	5			5	8
	10	12			5	9			1	5
	10	6			5	6			1	4
	13	4			11	3			6	3
	13	9			4	4			4	5
	6	5			2	5			5	3
	7	16			6	12			9	9
	8	10			7	10			1	13
	10	7			5	7			4	6
	6	8			4	8			1	6
	5	8			2	7			4	5
	11	7			6	4			4	8
	10	8			4	9			3	4
	12	7			5	9			2	3
		7			6	7				5
		13				7				9
		10				6				13
		9				8				6
n	14	18		n	14	18		n	14	18
Mean	9.308	8.333		Mean	5.077	7		Mean	3.571	6.389
Std. Deviation	2.689	2.97		Std. Deviation	2.29	2.326		Std. Deviation	2.311	3.071

## Sheet: Fig 4
Fig 4 C							Fig 4 E			Fig 4F				Fig 4I						Fig 4J
	HCR Probe CTCF (a.u)							Number of pERK positive ISAs			Average pERK Intensity (a.u)				0.2uM SU5416_ISA Length (um)						0.2uM SU5416_% Connected ISAs at DLAV
	sflt1		vegfr2					wild type	sema3fbca305		wild type	sema3fbca305			WT + DMSO	WT + SU5416	sema3fbca305 + DMSO	sema3fbca305 + SU5416			WT + DMSO	WT + SU5416	sema3fbca305 + DMSO	sema3fbca305 + SU5416
	wild type	sema3fbca305	wild type	sema3fbca305				0	10		0.162947	2.09185			109	107	70	101			80	40	60	80
	9910.32	34978	29224	43120.9				2	5		0.62514	0.796021			95	103	97	105			100	20	60	80
	15735.8	22103.7	26299.1	53357.8				2	3		0.441552	0.416125			101	102	101	102			80	20	20	60
	7679.95	47437.2	25685.4	38592.1				2	3		0.394209	0.880205			82	82	60	95			80	40	40	80
Number of values	3	3	3	3				6	2		0.524875	0.879526			84	102	85	94			100	40	40	60
Mean	11109	34840	27070	45024				7	5		0.458234	0.841691			114	104	109	93					60	80
Std. Deviation	4159	12667	1891	7565				0	8		1.06375	0.950736			104	90	80	92		n	5	5	6	6
								3	5		0.206681	1.05718			98	96	81	67		Mean	88	32	46.67	73.33
								3	7		0.266453	1.84029			96	93	109	90		Std. Deviation	10.95	10.95	16.33	10.33
								6	2		1.46401	0.814113			98	95	62	83
								3	5		0.721795	1.2121			109	85	70	100
								5	4		1.11207	0.355226			112	87	107	94
								8	5		0.568184	0.401564			107	92	74	90
								2	8		0.41585				107	61	88	85
								6	9		0.195103				110	57	115	88
								9	0	n	18	15			111	98	84	104
								7	4	Mean	0.5475	0.946			111	65	90	115
								10	10	Std. Deviation	0.3479	0.4938			107	111	77	110
								9	5						116	107	75	104
								4							121	65	77	111
								9							98	60	57	112
							Number of values	21	19						93	111	87	85
							Mean	4.905	5.263						113	119	104	103
							Std. Deviation	3.097	2.786						104	113	72	97
															105	94	87	90
																	61	98
																	113	120
																	109	118
																	78	99
																	61	89
														n	25	25	30	30
														Mean	104.2	91.96	84.67	97.8
														Std. Deviation	9.478	17.93	17.46	11.53

## Sheet: S1 Fig
S1 Fig D					S1 Fig E
	ISA Length (um)					ISA Length (um)
	wild type	sema3fbATG-MO	sema3fbca305 + sema3fbATG-MO			wild type	sema3faca304	sema3faca304 + sema3fbATG-MO
	109	83.775	101.385			113	100	61
	105	63.767	54.917			117	96	71
	93	64.49	103.22			111	94	97
	115	90.691	104.173			106	104	110
	109	103.809	85.835			107	105	99
	100	107.447	101.654			112	101	115
	113	106.728	61.481			112	111	87
	108	105.69	92.003			114	101	74
	105	76.423	93.42			113	112	89
	101	66.273	78.749			113	109	93
		47.917	90.826			101	112	82
		81.87	83.729			108	115	114
		73.347	84.862			104	108	84
		52.84	86.045			108	114	119
		61.903	95.623			104	116	95
		76.299	73			113	101	51
		101.226	84.927			119	108	60
		101.551	85.369			115	106	94
		100.481	70.339			113	110	77
		66.824	101.428			112	108	97
		61.839	110.196			108	109	115
		53.234	66.315			109	113	77
		50.519	111.013			114	117	73
		97.057	99.854			106	111	106
		60.273	60.016			114	112	98
n	10	25	25			115	115	99
Mean	105.8	78.25	87.22			106	115	92
Std. Deviation	6.529	20.12	15.84			112	113	92
						113	107	98
						89	103	96
						115	112	84
						111	114	82
						114	113	99
						119	111	111
						114	98	95
						116	96	103
						119	84	103
						108	82	101
						108	101	107
						112	100	118
						107	106	103
						103	109	91
						112	101	50
						114	113	85
						113	114	101
						111	108	90
						109	99	68
						107	112	107
						108	96	103
						93	110	112
						111	114	114
						117	115	100
						97	97	67
						110	109	65
						99	108	82
						115	113	101
						87	99	53
						100	65
						90
						108
					n	60	58	57
					Mean	109.1	105.9	91.4
					Std. Deviation	7.101	9.393	17.53

## Sheet: S2 Fig
S2 Fig B				S2 Fig D						S2 Fig E					S2 Fig F						S2 Fig G
	ISA Length (um)				ISA Length (um)						% Connected at DLAV					Width of DA (um)						Width of PCV (um)
	wild type	sema3fbca305/+	sema3fbca305		wild type	wild type + tnnt2aATG-MO	sema3fbca305	sema3fbca305 + tnnt2aATG-MO			wild type	wild type + tnnt2aATG-MO	sema3fbca305	sema3fbca305 + tnnt2aATG-MO		wild type	wild type + tnnt2aATG-MO	sema3fbca305	sema3fbca305 + tnnt2aATG-MO			wild type	wild type + tnnt2aATG-MO	sema3fbca305	sema3fbca305 + tnnt2aATG-MO
	102	95	70		113	104	116	50			70	90	40	30		19.5	9	10.3	12			20.3	17	19.6	14
	101	85	103		116	109	102	61			80	100	30	40		16.5	8	9	9			21.8	13	19.8	14
	103	87	63		83	108	101	37			80	90	60	70		15.1	10	11.8	10			23.3	14	19.8	13
	103	101	79		112	100	78	48			100	80	60	60		18.1	10	9.3	9			27.1	15	20.8	19
		104	98		98	83	91	44			90	80	50	30		24.8	7	10.5	10			25.6	16	25.1	11
		81	99		100	104	90	49			80	90	80	70		19.8	8	12	11			20.3	18	20.3	19
		86	107		101	100	82	57			80	80	60	60		11.3	9	11.3	10			21.8	22	25.6	26
		83	111		99	96	86	55			80	80	50	50		15.8	10	11.3	12			20.3	16	20.3	17
		91	97		90	93	60	49				80		60		17.8	10	15.1	13			19.6	18	21.8	16
		93	81		93	104	67	54				90		70		19.1	9	15	10			19.5	19	23.3	21
		83	84		116	98	92	106		n	8	10	8	10		16.6	9	6.8	10			23.3	26	21.1	26
		97	88		109	102	85	102		Mean	82.5	86	53.75	54		18.8	11	11.3	9			27.1	27	22.6	22
			89		117	99	84	77		Std. Deviation	8.864	6.992	15.06	15.78		18.1	8	15.1	10			21.1	20	20.3	22
			101		108	101	96	108								19.6	7	15	12			20.3	17	18.8	17
			89		108	97	51	55								16.5	11	8.3	10			25.6	23	19.8	25
n	4	12	15		104	99	64	103								23	10	14	10			26	19	19	23
Mean	102.3	90.5	90.6		100	90	56	99								20	6	13	9			29	18	23	21
Std. Deviation	0.9574	7.55	13.58		107	87	84	60								17	7	13	10			26	18	23	19
					102	88	84	79								14	9	12	12			22	18	20	18
					97	83	64	83								17	9	11	11			23	22	24	18
					118	104	92.93	98								18	7	13	14			24	15	23	27
					112	100	100.744	94								23	10	11	10			21	18	20	18
					107	101	102.629	86								17	11	9	8			24	19	17	17
					108	96	69.054	76								12	11	9	9			24	19	20	22
					106	97	80.523	79								14	10	8	11			26	19	17	18
					113	95	74.265	70								19	9	18	12			21	20	25	17
					103	95	82.048	91								23	8	14	9			15	14	23	19
					95	91	87.617	80								17	10	15	10			20	17	20	12
					89	91	79.365	79								16	10	11	9			20	17	15	18
					109	94	54.244	86								17	7	12	10			21	15	18	13
					110	94	101	108								17	8	10	11			25	25	24	25
					114	93	78	108								20	9	11	10			22	26	18	18
					108	91	77	116								18	10	12	12			22	26	21	20
					108	87	88	105								16	10	12	13			24	23	20	26
					113	94	55	96								18	9	11	10			28	26	18	20
					115	95	94	104								21	9	9	10			17	11	17	17
					108	90	90	101								18	11	9	9			17	20	23	23
					97	88	79	94								17	8	6	10			20	15	20	19
					110	87	82	96								14	7	8	12			23	24	24	22
					104	85	90	49								14	11	6	10			24	20	23	19
					106	103	107	98									10		10				19		20
					113	104	110	77									6		9				18		17
					103	105	104	94									7		10				20		20
					114	100	105	87									9		12				20		18
					103	105	107	69									9		11				14		20
					103	94	99	86									7		14				23		22
					99	100	69	84									10		10				17		14
					99	71	55	86									11		8				12		16
					102	92	86	72									11		9				17		16
					102	100	79	45									10		11				16		20
					121	107	82	115							n	40	50	40	50		n	40	50	40	50
					111	98	86	108							Mean	17.69	9.04	11.23	10.44		Mean	22.53	18.82	20.85	19.08
					112	95	94	108							Std. Deviation	2.886	1.442	2.689	1.402		Std. Deviation	3.092	3.879	2.513	3.757
					112	100	86	103
					111	102	88	107
					107	97	89	100
					110	95	78	97
					111	100	54	39
					104	102	65	94
					99	98	61	40
					112	97	110	105
					76	99	111	105
					108	96	105	99
					115	104	67	101
					108	90	114	108
					109	94	64	65
					108	93	101	105
					109	83	107	100
					96	82	101	96
					96	78	53	97
					86	104	102	102
					115	112	105	105
					119	108	105	104
					114	105	100	104
					114	105	111	115
					110	107	48	107
					107	101	109	105
					108	104	102	102
					107	97	102	100
					98	100	96	62
						110		107
						107		110
						105		108
						113		62
						110		43
						101		99
						104		64
						100		95
						102		80
						97		62
						115		103
						116		70
						116		106
						113		109
						109		103
						104		89
						107		67
						114		56
						108		55
						103		54
				n	80	100	80	100
				Mean	106	98.94	86.34	85.3
				Std. Deviation	8.342	8.461	17.7	22.09

## Sheet: S4 Fig
S4 Fig F				S4 Fig G
	Number of EGFP positive nuclie/ISA				Average EC nuclie Area (um)
	Control	sema3fbATG-MO			Control	sema3fbATG-MO
	3	4			51	59
	4	4			48	36
	4	3			60	58
	3	3			29	29
	4	4			21	67
	3	2			26	64
	4	3			37	31
	2	3			17	39
	3	3			20	36
	3	3			41	68
	4	3			67	42
	4	3			46	33
	3	4			36	51
	2	3			48	49
	4	3			33	32
	4	2			51	66
	3	2			39	65
	3	3			60	48
	3	3			34	64
	4	3			30	27
	3	3			33	49
	3	3			34	43
	3	3			22	45
	4	4			35	30
	4	4			61	58
	3	4			51	60
	3	4			48	62
	4	2			38	66
	4	3			46	60
		3			40	58
		3			34	57
		4			60	54
		3			52	57
		3			34	65
		4			49	69
		4			43	61
		3			53	69
		3			29	44
		3			42	51
		3			41	30
n	29	40			38	37
Mean	3.379	3.175			31	61
Std. Deviation	0.6219	0.5943			38	47
					34	43
					56	67
					29	52
					42	41
					44	57
					44	67
					24	51
					52	25
					60	60
					37	59
					28	21
					45	33
					29	22
					31	40
					46	50
					17	49
					30	46
						64
						59
						73
						43
						46
						46
						47
						68
						67
						51
				n	60	70
				Mean	39.9	50.63
				Std. Deviation	11.82	13.38

## Sheet: S6 Fig
S6 Fig B				S6 Fig F						S6 Fig G						S6 Fig I						S6 Fig J
	kdrl Intensity (a.u)				0.5uM SU5416_ISA Length (um)						0.5uM SU5416_% Connected ISAs at DLAV						15uM DMH4_ISA Length (um)						25uM DMH4_ISA Length (um)
	wild type	sema3fbca305			WT + DMSO	WT + SU5416	sema3fbca305 + DMSO	sema3fbca305 + SU5416			WT + DMSO	WT + SU5416	sema3fbca305 + DMSO	sema3fbca305 + SU5416			wildtype + DMSO	wildtype + DMH4	sema3fb ca305+ DMSO	sema3fb ca305+ DMH4			wildtype + DMSO	wildtype + DMH4	sema3fb ca305+ DMSO	sema3fb ca305+ DMH4
	72608.6	99038.7			111	47	84	61			80	0	40	40			109	13	70	64			109	22	70	45
	74972.7	57709.5			111	59	90	96			100	0	40	20			95	0	97	17			95	20	97	22
	62650.3	58081.1			107	91	77	84				0	60	60			101	0	101	40			101	11	101	20
	76103	84348.9			116	35	75	97		n	2	3	3	3			82	0	60	52			82	0	60	19
	68027.7	84114.4			121	50	77	48		Mean	90	0	46.67	40			84	0	85	24			84	0	85	15
	30387.4	89776			98	37	57	102		Std. Deviation	14.14	0	11.55	20			114	40	109	29			114	19	109	49
	49164.7	59379.2			93	44	87	55									104	50	80	65			104	6	80	38
	29402.8	110289			113	34	104	53									98	30	81	31			98	10	81	23
	61900.6	63871.7			104	54	72	99									96	23	109	27			96	0	109	28
	86453	69836.3			105	56	87	90									98	17	62	53			98	0	62	61
	88893.7	94548.5				49	61	95									109		70				109	11	70	43
	87513	108958				41	113	93									112		107				112	0	107	20
	56822.4	109553				40	109	99									107		74				107	0	74	33
		85773				60	78	93									107		88				107	0	88	30
n	13	14				57	61	68									110		115				110	0	115	39
Mean	64992	83948		n	10	15	15	15									15	10	15	10		n	15	15	15	15
Std. Deviation	19634	19446		Mean	107.9	50.27	82.13	82.2								n	101.7	17.3	87.2	40.2		Mean	101.7	6.6	87.2	32.33
				Std. Deviation	8.346	14.24	16.93	19.35								Mean	9.64	18.24	18.2	17.22		Std. Deviation	9.64	8.322	18.2	13.23
																Std. Deviation
